# Supplementary material for: Analysis of the Gut Microbiome of Rural and Urban Healthy Indians Living in Sea Level and High Altitude Areas
Source: Sci Rep. 2018 Jul 4;8:10104. doi: 10.1038/s41598-018-28550-3 (PMC6031670; doi:10.1038/s41598-018-28550-3)
Supplement: Supplementary file 2 — Supplementary Table S1 [file 41598_2018_28550_MOESM2_ESM.xlsx]

## Sheet: Sheet1
	Cohort	Gender	Age	Average	Total Sequences	Total_OTUs	Species Simpson Diversity
Sample_1	Leh	M	59	594.389	20642	2086	0.532285
Sample_2	Leh	M	22	595.474	1520	51	0.60767
Sample_3	Leh	M	30	610.404	18936	1648	0.663057
Sample_4	Leh	M	27	603.891	20660	2045	0.645252
Sample_5	Leh	F	46	590.024	32144	2359	0.427215
Sample_6	Leh	M	51	600.636	19653	1815	0.658393
Sample_7	Leh	M	35	605.011	31863	2759	0.692547
Sample_8	Leh	F	18	606.383	33864	2986	0.688044
Sample_9	Leh	M	48	615.576	32691	3347	0.630321
Sample_10	Leh	M	46	584.245	23259	1391	0.470588
Sample_14	Leh	F	25	613.24	25643	2324	0.632762
Sample_15	Leh	F	47	612.132	29645	3125	0.592881
Sample_16	Leh	F	27	611.296	15423	1409	0.724641
Sample_17	Leh	M	42	594.385	13788	1257	0.561694
Sample_18	Leh	M	46	606.101	14503	1313	0.546562
Sample_19	Leh	M	27	597.143	10284	903	0.750358
Sample_20	Leh	F	32	610.378	16514	1412	0.554151
Sample_21	Leh	F	37	593.148	15582	1378	0.620286
Sample_22	Leh	M	48	601.408	18299	1238	0.591716
Sample_23	Leh	F	24	607.669	16860	1489	0.860267
Sample_24	Leh	M	30	617.831	16763	1478	0.624121
Sample_25	Leh	M	26	613.711	14406	1189	0.537934
Sample_26	Leh	M	25	600.34	14069	1431	0.638414
Sample_27	Leh	M	31	615.681	6898	538	0.668037
Sample_28	Leh	M	33	614.944	7094	534	0.883878
Sample_29	Leh	F	33	598.04	7444	514	0.684297
Sample_30	Leh	F	28	599.273	7664	580	0.722983
Sample_31	Leh	M	34	604.023	7635	616	0.859764
Sample_32	Leh	F	22	604.555	6079	422	0.688319
Sample_33	Leh	F	25	594.67	6727	458	0.661118
Sample_34	Leh	M	37	597.594	8718	659	0.672743
Sample_35	Leh	M	37	602.84	8514	739	0.740973
Sample_36	Leh	F	53	610.261	6108	413	0.705785
Sample_37	Leh	F	51	619.393	24176	2189	0.61673
Sample_38	Leh	F	46	611.022	24028	1874	0.776133
Sample_40	Urban	M	42	627.192	21012	2268	0.728149
Sample_41	Urban	F	42	615.221	24280	1512	0.737778
Sample_42	Urban	M	40	605.535	25316	2027	0.608058
Sample_43	Urban	M	37	597.157	20359	1884	0.658079
Sample_44	Urban	F	34	621.42	22155	1387	0.770578
Sample_45	Urban	M	35	616.294	23808	2115	0.646673
Sample_46	Urban	F	32	611.858	37421	532	0.84625
Sample_47	Urban	M	37	610.617	21454	1913	0.738184
Sample_48	Urban	F	32	605.781	19839	1642	0.664024
Sample_49	Rural	F	46	604.536	21511	1876	0.544192
Sample_50	Urban	M	30	601.341	184733	10079	0.772324
Sample_51	Urban	F	26	610.003	21921	1505	0.653767
Sample_52	Urban	M	43	599.306	19773	1744	0.534149
Sample_53	Urban	F	41	604.541	20163	1677	0.623242
Sample_54	Urban	M	43	627.144	18131	1878	0.516185
Sample_55	Urban	F	37	674.301	19138	975	0.82603
Sample_57	Urban	F	30	698.646	16376	940	0.588066
Sample_58	Urban	M	34	727.968	19332	1061	0.752465
Sample_59	Urban	F	30	668.511	18591	1048	0.720226
Sample_60	Urban	M	28	698.793	19729	877	0.828252
Sample_61	Urban	F	24	703.52	19971	950	0.923734
Sample_62	Rural	F	25	662.378	19275	1091	0.691569
Sample_63	Rural	F	23	688.464	19592	1012	0.870744
Sample_64	Rural	M	31	679.699	16906	945	0.668758
Sample_65	Rural	M	28	702.751	20087	836	0.78218
Sample_66	Rural	M	43	660.254	17297	1011	0.603929
Sample_67	Rural	F	38	696.099	22449	1131	0.797795
Sample_68	Rural	M	36	708.87	20025	960	0.724679
Sample_69	Rural	M	30	706.475	18299	1020	0.648674
Sample_70	Rural	M	32	670.293	21355	1185	0.673025
Sample_71	Rural	M	22	696.661	22177	1230	0.764179
Sample_72	Rural	F	30	702.163	20441	1136	0.782398
Sample_73	Rural	F	28	660.832	24000	1320	0.760555
Sample_74	Rural	M	34	717.619	22227	1272	0.824417
Sample_75	Rural	F	32	697.751	26098	1222	0.87344
Sample_76	Rural	M	30	687.491	25509	1511	0.695566
Sample_77	Rural	F	28	672.475	22009	1237	0.723445
Sample_78	Rural	M	42	703.656	21731	1027	0.830215
Sample_79	Rural	F	40	706.975	24826	1383	0.737338
Sample_80	Rural	F	35	694.238	22873	1822	0.717329
Sample_81	Rural	F	38	696.872	22713	771	0.792878
Sample_82	Rural	M	35	701.28	23070	1337	0.780953
Sample_83	Rural	F	30	683.824	25125	1473	0.712071
Sample_84	Rural	M	49	674.165	22279	1284	0.790019
Sample_85	Rural	F	45	677.927	22854	1215	0.644496
Sample_86	Urban	M	26	708.892	20611	909	0.859209
Sample_87	Urban	M	56	672.052	25126	1121	0.855794
Sample_88	Urban	F	54	717.04	25992	912	0.880368
Sample_89	Urban	M	32	677.127	27368	1535	0.772937
					1815423
Average			35.2738	615.399	20400	1461.51
Supplementary Table S1: The average length, the number of sequences and the region affiliations of the 84 16S rRNA gene amplicon datasets analyzed in the current study
