# Supplementary material for: Analysis of the Gut Microbiome of Rural and Urban Healthy Indians Living in Sea Level and High Altitude Areas
Source: Sci Rep. 2018 Jul 4;8:10104. doi: 10.1038/s41598-018-28550-3 (PMC6031670; doi:10.1038/s41598-018-28550-3)
Supplement: Supplementary file 3 — Supplementary Table S2 [file 41598_2018_28550_MOESM3_ESM.xlsx]

## Sheet: Legend
Supplementary Table S2: Dietary Habits of the 69 individuals for whom the dietary data could be obtained across the three cohorts

## Sheet: Sheet1
Sample	Cooking_Oil	Eating_Habit	Drink_sweet_tea	Veg_NonVeg_Egg	dairy_intake	fibre_intake	Eating_Out	Location
40	Mustard Oil	Rice and Wheat	Yes	Vegeterian	Yes	Yes	No	Urban
41	Mustard Oil	Rice and Wheat	Yes	Vegeterian	Yes	Yes	No	Urban
42	Mustard Oil	Rice and Wheat	Yes	Vegeterian	Yes	Yes	No	Urban
43	Soyabean Oil	Rice and Wheat	Yes	Eggetarian	Yes	Yes	No	Urban
44	Soyabean Oil	Rice and Wheat	Yes	Eggetarian	Yes	Yes	No	Urban
45	Mustard Oil	Rice and Wheat	Yes	Vegeterian	Yes	Yes	No	Urban
46	Mustard Oil	Rice and Wheat	Yes	Vegeterian	Yes	Yes	No	Urban
47	Mustard Oil	Wheat	Yes	Vegeterian	Yes	No	No	Urban
48	Mustard Oil	Wheat	Yes	Vegeterian	Yes	No	No	Urban
50	Mustard Oil	Wheat	Yes	Vegeterian	Yes	No	No	Urban
51	Mustard Oil	Wheat	Yes	Vegeterian	Yes	No	No	Urban
52	Mustard Oil	Rice and Wheat	Yes	Eggetarian	Yes	Yes	No	Urban
53	Mustard Oil	Rice and Wheat	Yes	Eggetarian	Yes	Yes	No	Urban
54	Mustard Oil	Rice and Wheat	Yes	Non-Vegeterian	Yes	Yes	No	Urban
55	Mustard Oil	Rice and Wheat	Yes	Non-Vegeterian	Yes	Yes	No	Urban
57	Soyabean Oil	Rice and Wheat	Yes	Non-Vegeterian	Yes	Yes	No	Urban
58	Soyabean Oil	Rice and Wheat	Yes	Vegeterian	Yes	No	No	Urban
59	Soyabean Oil	Rice and Wheat	Yes	Vegeterian	Yes	No	No	Urban
60	Mustard Oil	Rice and Wheat	Yes	Vegeterian	Yes	Yes	No	Urban
61	Mustard Oil	Rice and Wheat	Yes	Vegeterian	Yes	Yes	No	Urban
86	Soyabean Oil	Rice and Wheat	Yes	Eggetarian	Yes	Yes	No	Rural
87	Soyabean Oil	Rice and Wheat	Yes	Eggetarian	Yes	Yes	No	Rural
88	Soyabean Oil	Rice and Wheat	Yes	Eggetarian	Yes	Yes	No	Rural
89	Mustard Oil	Rice and Wheat	Yes	Non-Vegeterian	Yes	Yes	No	Rural
62	Mustard Oil	Wheat	Yes	Vegeterian	Yes	Yes	No	Rural
63	Mustard Oil	Rice and Wheat	Yes	Eggetarian	Yes	Yes	No	Rural
64	Mustard Oil	Rice and Wheat	Yes	Vegeterian	Yes	Yes	No	Rural
65	Ghee	Rice and Wheat	Yes	Non-Vegeterian	Yes	Yes	No	Rural
66	Mustard Oil	Wheat	Yes	Non-Vegeterian	Yes	Yes	No	Rural
67	Mustard Oil	Rice and Wheat	Yes	Vegeterian	Yes	Yes	No	Rural
68	Soyabean Oil	Rice and Wheat	Yes	Eggetarian	Yes	Yes	No	Rural
69	Mustard Oil	Rice and Wheat	Yes	Non-Vegeterian	Yes	Yes	No	Rural
70	Mustard Oil	Rice and Wheat	Yes	Non-Vegeterian	Yes	Yes	No	Rural
71	Mustard Oil	Rice and Wheat	Yes	Non-Vegeterian	Yes	Yes	No	Rural
72	Mustard Oil	Rice and Wheat	Yes	Vegeterian	Yes	Yes	No	Rural
73	Mustard Oil	Rice and Wheat	Yes	Eggetarian	Yes	Yes	No	Rural
74	Soyabean Oil	Rice and Wheat	Yes	Non-Vegeterian	Yes	Yes	No	Rural
75	Soyabean Oil	Rice and Wheat	Yes	Non-Vegeterian	Yes	Yes	No	Rural
76	Ghee	Wheat	Yes	Non-Vegeterian	Yes	Yes	No	Rural
77	Ghee	Wheat	No	Non-Vegeterian	Yes	Yes	No	Rural
78	Mustard Oil	Rice and Wheat	Yes	Vegeterian	Yes	Yes	No	Rural
79	Mustard Oil	Rice and Wheat	Yes	Vegeterian	Yes	Yes	No	Rural
80	Mustard Oil	Rice and Wheat	Yes	Vegeterian	Yes	Yes	No	Rural
81	Mustard Oil	Rice and Wheat	Yes	Non-Vegeterian	Yes	Yes	No	Rural
82	Mustard Oil	Rice and Wheat	Yes	Non-Vegeterian	Yes	Yes	No	Rural
83	Mustard Oil	Rice and Wheat	No	Vegeterian	Yes	Yes	No	Rural
84	Soyabean Oil	Rice and Wheat	Yes	Non-Vegeterian	Yes	Yes	No	Rural
49	Mustard Oil	Rice and Wheat	No	Vegeterian	Yes	Yes	No	Rural
14	Sunflower Oil	Rice and Wheat	No	Vegeterian	No	No	No	Leh
15	Sunflower Oil	Rice and Wheat	Yes	Non-Vegeterian	No	Yes	Yes	Leh
16	Sunflower Oil	Rice and Wheat	Yes	No Info	No	Yes	Yes	Leh
17	Sunflower Oil	Rice and Wheat	Yes	Non-Vegeterian	No	Yes	Yes	Leh
18	Sunflower Oil	Rice and Wheat	Yes	Non-Vegeterian	No	No	Yes	Leh
19	Sunflower Oil	Rice and Wheat	No	Non-Vegeterian	No	Yes	Yes	Leh
21	Sunflower Oil	Rice and Wheat	No	Vegeterian	No	No	No	Leh
23	Sunflower Oil	Rice and Wheat	No	Non-Vegeterian	Yes	Yes	Yes	Leh
25	Sunflower Oil	Rice and Wheat	No	Non-Vegeterian	No	No	Yes	Leh
27	Sunflower Oil	Rice and Wheat	Yes	Non-Vegeterian	No	Yes	No	Leh
28	Sunflower Oil	Rice and Wheat	No	Non-Vegeterian	No	Yes	Yes	Leh
29	Sunflower Oil	Rice and Wheat	Yes	Vegeterian	No	Yes	No	Leh
30	Sunflower Oil	Rice and Wheat	Yes	Vegeterian	No	Yes	No	Leh
31	Sunflower Oil	Rice and Wheat	Yes	Eggetarian	No	No	Yes	Leh
32	Sunflower Oil	Rice and Wheat	No	Non-Vegeterian	Yes	Yes	Yes	Leh
33	Sunflower Oil	Rice and Wheat	Yes	Non-Vegeterian	Yes	Yes	Yes	Leh
35	Sunflower Oil	Rice and Wheat	No	Non-Vegeterian	No	No	Yes	Leh
36	Sunflower Oil	Rice and Wheat	Yes	No Info	No	Yes	No	Leh
37	Sunflower Oil	Rice and Wheat	Yes	No Info	No	Yes	No	Leh
38	Mustard Oil	Rice and Wheat	No	Non-Vegeterian	No	No	No	Leh
