# Supplementary material for: Analysis of the Gut Microbiome of Rural and Urban Healthy Indians Living in Sea Level and High Altitude Areas
Source: Sci Rep. 2018 Jul 4;8:10104. doi: 10.1038/s41598-018-28550-3 (PMC6031670; doi:10.1038/s41598-018-28550-3)
Supplement: Supplementary file 4 — Supplementary Table S3 [file 41598_2018_28550_MOESM4_ESM.xlsx]

## Sheet: Legend
Supplementary Table S2: Region specific taxa showing significantly different region-specific trends, at (A) Genus and (B) Species level

## Sheet: A
Genus	Kruskal Wallis H test P-value	FDR corrected P-value (Benjamini Hochberg)
Vibrio	2.375e-07	1.63875e-05
Pelomonas	0.0008613	0.00123924
Lachnospiracea_incertae_sedis	3.641e-05	0.00123924
Hallella	5.388e-05	0.00123924
Brevundimonas	0.001518	0.0261855
Lactobacillus	0.002144	0.0295872
Prevotella	0.002646	0.0300741
Pseudomonas	0.003051	0.0300741
Megamonas	0.007864	0.067827
Phascolarctobacterium	0.01381	0.0920209
Gemmiger	0.01439	0.0920209
Bifidobacterium	0.01467	0.0920209
Eggerthella	0.0188	0.0996064
Parabacteroides	0.01966	0.0996064
Bacteroides	0.02021	0.0996064
Sporobacter	0.02326	0.106996
Blautia	0.0327	0.141019
Supplementary Table S3: Region specific taxa showing significantly different region-specific trends at Genus level

## Sheet: B
Species	Kruskal Wallis P Value corrected using Benjamini Hochberg correction	Random classifier importance (Mean Decrease in Accuracy after removal of species
Pelomonas_aquatica	0.0359	2.64
Vibrio_cholerae	0	5.89
Alistipes_sp_AP11	0.0359	2.7
Bacteria	0.0502	1.63
Blautia_luti	0.0185	2.39
Bacteroides_intestinalis	0.0359	1.87
Clostridium_hathewayi	0.0913	2.11
Lactobacillus_uncharacterized	0.0359	2.26
Streptococcus_thermophilus	0.0691	1.59
Bacteroides_cellulosilyticus	0.0058	3.48
Coprococcus_sp_DJF_B005	0.0366	2.08
Erwinia_uncharacterized	0.0345	3.02
Vibrio_albensis	0.0009	3.68
Meiothermus_silvanus	0	5.22
Phascolarctobacterium_faecium	0	6.87
Bacteroides_rodentium	0.0007	1.86
bacterium_MNFS_9	0.026	2.45
Lachnospiraceae_uncharacterized	0.0507	1.85
Bifidobacterium_adolescentis	0.058	2.64
Megamonas_funiformis	0.0359	2.77
Blautia_sp_M25	0.028	2.87
Vibrio_uncharacterized	0.0001	5.37
Bacteroides_salanitronis	0.0001	4.73
Bacteroides_fragilis	0.0007	4.11
Supplementary Table S2: Region specific taxa showing significantly different region-specific trends at species level
