# Supplementary material for: Analysis of the Gut Microbiome of Rural and Urban Healthy Indians Living in Sea Level and High Altitude Areas
Source: Sci Rep. 2018 Jul 4;8:10104. doi: 10.1038/s41598-018-28550-3 (PMC6031670; doi:10.1038/s41598-018-28550-3)
Supplement: Supplementary file 5 — Supplementary Table S4 [file 41598_2018_28550_MOESM5_ESM.xlsx]

## Sheet: Legend
Supplementary Table S4: Statistical significance of the variation of the various gut genera in the individuals with different dietary habits (Vegetarian/Non-Vegetarian/Eggetarian). The mean relative abundances of each genera in the corresponding groups are also indicated

## Sheet: Non_Veg_Egg_P_Values
Genera	p-values (corrected)	Mean Relative Abundance (%)
		NonVeg	Veg	Egg
Coprococcus	0.00515749	0.894913	1.7507	0.723895
Clostridium IV	0.0101671	0.329368	0.866041	0.880962
Howardella	0.0235532	0.0344014	0.119457	0.0910279
Ruminococcus2	0.0240193	0.489577	1.17974	0.858903
Erysipelotrichaceae_incertae_sedis	0.0249524	3.20699	5.25103	2.61191
Prevotella	0.031636	24.5589	14.3411	11.281
Peptococcus	0.0370755	0.031221	0.0232289	0.0601603
Oscillibacter	0.0543984	2.76118	4.0989	3.15708
Anaerostipes	0.0609378	0.420113	0.633054	0.168641
Lachnospiracea_incertae_sedis	0.0644448	2.16984	2.84423	1.66297
Clostridium sensu stricto	0.0853567	0.374162	0.514816	0.14443
Klebsiella	0.107912	0.474722	0.0941147	0.166021
Dorea	0.110485	0.83333	1.5582	1.30493
Lactobacillus	0.115012	2.39051	3.79221	3.90234
Roseburia	0.129476	0.992948	1.354	0.967621
Anaerovorax	0.164022	0.0754851	0.122413	0.11472
Ruminococcus	0.170352	1.52018	1.97985	2.78344
Actinomyces	0.181057	0.0408608	0.0409334	0.106941
Butyricimonas	0.190824	0.0429632	0.0646715	0.0574912
Clostridium XVIII	0.19139	0.472877	0.780967	0.122793
Flavonifractor	0.192008	0.139136	0.23554	0.162825
Blautia	0.201656	4.30594	3.8275	2.42069
Enterococcus	0.202991	0.882582	0.0608734	3.57807
Rhodococcus	0.20369	0.412207	0.668031	0.605211
Butyricicoccus	0.205372	0.469836	0.61396	0.415453
Phascolarctobacterium	0.210483	0.172366	0.945543	0.383195
Sporobacter	0.235359	0.0987126	0.242082	0.114762
Escherichia/Shigella	0.242787	1.36607	0.944031	2.72502
Dialister	0.256092	2.2863	2.12929	1.60797
Faecalibacterium	0.257566	12.9004	11.8918	8.5451
Bacteroides	0.264236	5.9839	7.33755	4.28741
Halomonas	0.274339	0.0147726	0.0285713	0.034137
Mitsuokella	0.301534	0.265046	0.146264	0.0836843
Clostridium XI	0.3022	0.320209	0.32081	0.343413
Clostridium XlVb	0.327985	0.0726763	0.100958	0.122725
Hallella	0.339355	0.0353394	0.0273303	0.0787699
Eubacterium	0.349144	0.0251112	0.0460123	0.0198842
Streptococcus	0.435694	4.56403	3.59021	12.2103
Megasphaera	0.451776	1.2576	0.814793	4.02201
Enterorhabdus	0.455927	0.0649292	0.125448	0.0899502
Akkermansia	0.45698	0.0733983	0.10497	0.0588919
Eggerthella	0.470221	0.0269447	0.0506642	0.0234379
Alistipes	0.521935	0.409818	0.487139	0.416554
Collinsella	0.525416	4.48997	5.33399	4.26534
Slackia	0.528709	0.241746	0.43932	0.326864
Pseudomonas	0.53752	0.085069	0.0972655	0.40624
Parasutterella	0.553694	0.0898982	0.0538409	0.0715727
Alloprevotella	0.553773	1.58615	2.2022	0.980836
Barnesiella	0.57264	0.106902	0.154808	0.159587
Sutterella	0.645847	0.0842897	0.102417	0.0600739
Vibrio	0.677882	2.65906	3.38187	5.24508
Enterobacter	0.700565	1.32452	1.34441	3.41081
Acidaminococcus	0.706622	0.0676196	0.0788133	0.0637903
Gemmiger	0.712045	1.0364	1.23653	1.15501
Asteroleplasma	0.713754	0.052476	0.0609988	0.0248486
Clostridium XlVa	0.729132	0.346024	0.34831	0.670276
Catenibacterium	0.733629	5.49786	4.47522	3.75821
Bilophila	0.773327	0.0197012	0.0253411	0.0113676
Olsenella	0.842732	0.854421	0.57148	0.480864
Parabacteroides	0.849774	0.681654	1.0143	0.640511
Megamonas	0.850392	1.52819	1.78396	2.47992
Bifidobacterium	0.850975	0.0717156	0.0775559	0.087736
Veillonella	0.858905	0.271412	0.134906	1.27976
Haemophilus	0.868333	0.143932	0.192798	0.176195
Turicibacter	0.871684	0.0470392	0.0536272	0.0549743
Succinivibrio	0.883562	0.168262	0.465454	0.410364
Paraprevotella	0.908325	0.112943	0.0870782	0.132542
Brevundimonas	0.924524	0.0275528	0.0247051	0.0394901
Odoribacter	0.968672	0.0792279	0.0535995	0.0264858
Pelomonas	0.998493	0.0641003	0.0561207	0.0645107
