# Supplementary material for: Analysis of the Gut Microbiome of Rural and Urban Healthy Indians Living in Sea Level and High Altitude Areas
Source: Sci Rep. 2018 Jul 4;8:10104. doi: 10.1038/s41598-018-28550-3 (PMC6031670; doi:10.1038/s41598-018-28550-3)
Supplement: Supplementary file 6 — Supplementary Table S5 [file 41598_2018_28550_MOESM6_ESM.xlsx]

## Sheet: Legends
Supplementary Table S5: Statistical significance of the differences in the abundane of various gut genera in individuals using various cooking oils. The mean relative abundance of the genera in the gut microbiomes of individuals of various cooking oil categories are also indicated

## Sheet: Cooking_Oil_P_Values
Genera	p-values (corrected)	Mean Relative Abundance (%)
		Mustard Oil	Soyabean	Sunflower Oil
Vibrio	0.00159345	4.29883	4.13304	0.874313
Gemmiger	0.0157566	1.32584	0.599741	1.13851
Anaerostipes	0.0165448	0.739069	0.132967	0.342454
Klebsiella	0.0238744	0.0758941	1.02751	0.130323
Faecalibacterium	0.0264915	12.204	7.09509	13.6924
Phascolarctobacterium	0.0265918	0.702262	0.501753	0.425043
Prevotella	0.0270628	12.984	21.339	26.1357
Bifidobacterium	0.0273423	0.0834381	0.028941	0.109367
Streptococcus	0.0324394	3.27632	14.7428	3.04216
Clostridium sensu stricto	0.0326781	0.342945	0.0874643	0.667448
Brevundimonas	0.033188	0.0343661	0.0374764	0.00485998
Coprococcus	0.033816	1.5489	0.6277	1.45501
Clostridium XI	0.0378154	0.329586	0.18851	0.315572
Parasutterella	0.0426462	0.0846388	0.0181247	0.0889324
Roseburia	0.0445066	1.17767	0.657693	1.66084
Collinsella	0.0458683	5.4542	3.02681	3.80321
Hallella	0.0545899	0.0472819	0.0540856	0.0123033
Alistipes	0.0558302	0.508595	0.347322	0.397618
Megasphaera	0.0579417	0.917941	2.07338	3.16692
Escherichia/Shigella	0.0598941	0.971801	3.06492	1.10278
Turicibacter	0.0600681	0.0673402	0.0131747	0.0385385
Sporobacter	0.0683061	0.187534	0.0690038	0.191278
Pelomonas	0.0763007	0.0704055	0.0558508	0.0336358
Ruminococcus2	0.0829104	0.997697	0.66091	0.810115
Dorea	0.0895759	1.47964	0.96798	0.981804
Bacteroides	0.0898538	8.18377	3.25704	4.90738
Blautia	0.094575	4.2843	2.73993	3.71022
Akkermansia	0.119723	0.118018	0.0462383	0.0698084
Eggerthella	0.140623	0.0439561	0.0374135	0.0192462
Paraprevotella	0.161909	0.142159	0.0656884	0.0948081
Pseudomonas	0.164885	0.133021	0.264296	0.0756602
Parabacteroides	0.188641	1.10829	0.461962	0.569412
Anaerovorax	0.192347	0.128189	0.068811	0.0826469
Acidaminococcus	0.196076	0.0675529	0.143748	0.113277
Slackia	0.198802	0.423778	0.21044	0.241491
Clostridium IV	0.202006	0.778604	0.655262	0.464816
Dialister	0.206109	2.18672	1.50243	2.45362
Ruminococcus	0.209111	1.79717	2.15681	2.46231
Lactobacillus	0.212383	4.59751	2.25493	1.72953
Peptococcus	0.213598	0.0322105	0.0322919	0.0293078
Erysipelotrichaceae_incertae_sedis	0.227526	4.42418	2.34803	2.91135
Oscillibacter	0.23515	4.15926	2.77422	3.11101
Flavonifractor	0.245912	0.235851	0.125697	0.12801
Actinomyces	0.248113	0.0391169	0.106914	0.0395614
Megamonas	0.250644	1.46798	2.29878	0.522474
Enterorhabdus	0.266434	0.116371	0.0531464	0.0774571
Veillonella	0.282135	0.223799	1.21139	0.15763
Alloprevotella	0.294558	1.47404	1.29813	2.15558
Butyricimonas	0.312518	0.0565807	0.0704049	0.0384224
Bilophila	0.321276	0.027333	0.00945132	0.0133497
Clostridium XlVa	0.345119	0.401089	0.561041	0.339624
Haemophilus	0.388444	0.148471	0.212319	0.172195
Halomonas	0.396672	0.0287315	0.0223297	0.0149989
Sutterella	0.403824	0.085298	0.0800364	0.0968433
Clostridium XlVb	0.437368	0.108848	0.0744142	0.055221
Howardella	0.450627	0.106696	0.0605875	0.0561954
Odoribacter	0.466061	0.0527546	0.0593868	0.0802924
Barnesiella	0.549036	0.113321	0.0980872	0.196309
Catenibacterium	0.571652	5.13289	2.88364	4.84284
Clostridium XVIII	0.597414	0.721967	0.200941	0.543971
Mitsuokella	0.630678	0.187366	0.256685	0.175514
Asteroleplasma	0.637181	0.0515485	0.026143	0.0738375
Eubacterium	0.653689	0.0136787	0.0581496	0.194255
Enterococcus	0.7002	0.131012	4.71261	0.241393
Butyricicoccus	0.722032	0.496951	0.376467	0.70788
Olsenella	0.790584	0.506889	0.515946	1.08971
Rhodococcus	0.909731	0.65923	0.535583	0.351573
Enterobacter	0.939173	1.65734	1.73876	1.64796
Succinivibrio	0.941308	0.198606	0.278035	0.797497
