# Supplementary material for: Analysis of the Gut Microbiome of Rural and Urban Healthy Indians Living in Sea Level and High Altitude Areas
Source: Sci Rep. 2018 Jul 4;8:10104. doi: 10.1038/s41598-018-28550-3 (PMC6031670; doi:10.1038/s41598-018-28550-3)
Supplement: Supplementary file 7 — Supplementary Table S6 [file 41598_2018_28550_MOESM7_ESM.xlsx]

## Sheet: Legend
	Supplementary Table S6: Significantly different processes and pathways in the Leh and Ballabhgarh Rural cohort.

## Sheet: Sheet1
Process	Pathway	High in	p-values	p-values (corrected)	Effect size	Leh: mean rel. freq. (%)	Leh: std. dev. (%)	Rural: mean rel. freq. (%)	Rural: std. dev. (%)	Urban: mean rel. freq. (%)	Urban: std. dev. (%)
Amino Acid Metabolism	Amino acid related enzymes	Leh	0.000298273	0.00607393	0.18048	1.69131	0.0736169	1.58394	0.0886991	1.63366	0.11909	Leh
Amino Acid Metabolism	Cysteine and methionine metabolism	Leh	0.00545802	0.0260127	0.121401	0.991108	0.0527618	0.929592	0.0649581	0.956688	0.0854157	Leh
Amino Acid Metabolism	Lysine biosynthesis	Leh	0.0113235	0.0415815	0.112009	0.82242	0.0453394	0.772742	0.0694981	0.812563	0.0681303	Leh
Biosynthesis of Other Secondary Metabolites	Novobiocin biosynthesis	Leh	0.0216713	0.0622354	0.118858	0.173095	0.0283911	0.147654	0.0231913	0.156631	0.0354078	Leh
Cell Growth and Death	Cell cycle - Caulobacter	Leh	0.00486697	0.0242267	0.162218	0.600241	0.0397549	0.554281	0.0432587	0.57386	0.0465209	Leh
Energy Metabolism	Photosynthesis	Leh	0.0215068	0.0625652	0.125403	0.470973	0.0274399	0.441217	0.0359803	0.447188	0.0352181	Leh
Energy Metabolism	Carbon fixation in photosynthetic organisms	Leh	0.00985906	0.0394362	0.114734	0.748357	0.0560266	0.695514	0.0572032	0.713925	0.0701367	Leh
Enzyme Families	Peptidases	Leh	0.00324401	0.0177233	0.177899	2.04619	0.125789	1.90361	0.134143	1.98762	0.125542	Leh
Folding, Sorting and Degradation	Protein export	Leh	0.0128332	0.0449163	0.161626	0.672432	0.0182556	0.637715	0.0437101	0.661025	0.0304201	Leh
Folding, Sorting and Degradation	RNA degradation	Leh	0.00925078	0.0383736	0.157095	0.576454	0.0605536	0.514873	0.0559535	0.546178	0.062773	Leh
Folding, Sorting and Degradation	Protein processing in endoplasmic reticulum	Leh	0.0254862	0.0713612	0.0881899	0.0521608	0.00811486	0.0445828	0.010523	0.0472441	0.0112811	Leh
Genetic Information Processing	Replication, recombination and repair proteins	Leh	0.00239594	0.015334	0.150789	0.709247	0.0259125	0.671755	0.0449663	0.693709	0.0357089	Leh
Genetic Information Processing	Translation proteins	Leh	0.0148397	0.0481753	0.135075	1.02899	0.0582658	0.962972	0.0817867	1.0114	0.0741644	Leh
Glycan Biosynthesis and Metabolism	Peptidoglycan biosynthesis	Leh	0.0220221	0.0624423	0.108009	1.0175	0.0803129	0.942973	0.0988062	0.973515	0.0815039	Leh
Metabolism of Cofactors and Vitamins	Thiamine metabolism	Leh	0.000101469	0.00284112	0.233341	0.534567	0.0370306	0.48608	0.0412667	0.528202	0.0431835	Leh
Metabolism of Cofactors and Vitamins	One carbon pool by folate	Leh	0.00272278	0.0169417	0.169315	0.805324	0.0658778	0.728396	0.0664915	0.758796	0.0801066	Leh
Metabolism of Cofactors and Vitamins	Nicotinate and nicotinamide metabolism	Leh	0.0150871	0.0475987	0.125398	0.511664	0.0406489	0.4746	0.0357527	0.479559	0.0518503	Leh
Metabolism of Cofactors and Vitamins	Pantothenate and CoA biosynthesis	Leh	0.0135448	0.0459702	0.115728	0.607287	0.0452253	0.569802	0.0380435	0.596885	0.0538544	Leh
Metabolism of Other Amino Acids	D-Glutamine and D-glutamate metabolism	Leh	0.00156504	0.0125203	0.178636	0.175102	0.00978669	0.16437	0.010484	0.173209	0.0110067	Leh
Metabolism of Terpenoids and Polyketides	Terpenoid backbone biosynthesis	Leh	4.88e-05	0.00218411	0.280913	0.655689	0.039121	0.592961	0.0445033	0.633935	0.0443859	Leh
Metabolism of Terpenoids and Polyketides	Prenyltransferases	Leh	0.00990256	0.0389153	0.140308	0.312	0.036635	0.273965	0.03723	0.294876	0.0447093	Leh
Metabolism of Terpenoids and Polyketides	Zeatin biosynthesis	Leh	0.0199723	0.0596506	0.126155	0.0773486	0.0140478	0.0651446	0.0112877	0.0703562	0.0150387	Leh
Nucleotide Metabolism	Pyrimidine metabolism	Leh	0.00599798	0.0279906	0.17699	2.1766	0.157532	1.99528	0.174666	2.09737	0.154807	Leh
Nucleotide Metabolism	Purine metabolism	Leh	0.0106418	0.0404027	0.140508	2.56432	0.125	2.42635	0.159189	2.48939	0.130196	Leh
Replication and Repair	DNA replication proteins	Leh	0.00150922	0.0125209	0.19561	1.50833	0.132941	1.33761	0.158622	1.44884	0.14723	Leh
Replication and Repair	DNA replication	Leh	0.00498285	0.0242643	0.165268	0.785317	0.056023	0.723216	0.0693091	0.770447	0.0558989	Leh
Transcription	Transcription machinery	Leh	0.00313976	0.018508	0.148076	1.02098	0.0937936	0.910804	0.113207	0.975985	0.124542	Leh
Translation	Translation factors	Leh	0.00101492	0.0103337	0.219879	0.667649	0.0452496	0.603829	0.055261	0.642913	0.0499765	Leh
Translation	Aminoacyl-tRNA biosynthesis	Leh	0.00198862	0.0148484	0.193988	1.43621	0.0662937	1.32246	0.12196	1.40218	0.0959721	Leh
Translation	Ribosome biogenesis in eukaryotes	Leh	0.010132	0.0391306	0.135744	0.0574069	0.00387683	0.0535638	0.00396661	0.0556207	0.00432777	Leh
Xenobiotics Biodegradation and Metabolism	Drug metabolism - other enzymes	Leh	0.0129302	0.0445594	0.137451	0.376731	0.0396373	0.338018	0.0360148	0.358906	0.0468991	Leh
Amino Acid Metabolism	Tryptophan metabolism	Ballabhgarh_Rural	0.000565467	0.00791654	0.174097	0.160442	0.0545194	0.243611	0.0923712	0.178237	0.0859307	Ballabhgarh_Rural
Amino Acid Metabolism	Valine, leucine and isoleucine degradation	Ballabhgarh_Rural	0.00219143	0.0144377	0.169682	0.292482	0.0756321	0.410356	0.135094	0.32066	0.118654	Ballabhgarh_Rural
Amino Acid Metabolism	Lysine degradation	Ballabhgarh_Rural	0.00296494	0.0179499	0.161934	0.126453	0.0522898	0.201169	0.0842956	0.144797	0.0806141	Ballabhgarh_Rural
Biosynthesis of Other Secondary Metabolites	Betalain biosynthesis	Ballabhgarh_Rural	5.93e-05	0.00221365	0.213291	4.9e-05	0.000120702	0.000197263	0.000209132	2.84e-05	3.69e-05	Ballabhgarh_Rural
Biosynthesis of Other Secondary Metabolites	Flavonoid biosynthesis	Ballabhgarh_Rural	0.00616597	0.0276235	0.152638	0.000479189	0.000471375	0.00112331	0.000887284	0.000542473	0.000633814	Ballabhgarh_Rural
Biosynthesis of Other Secondary Metabolites	Caffeine metabolism	Ballabhgarh_Rural	0.017566	0.0546496	0.100133	0.000795647	0.000817887	0.00162292	0.00127572	0.000867479	0.00130786	Ballabhgarh_Rural
Biosynthesis of Other Secondary Metabolites	Stilbenoid, diarylheptanoid and gingerol biosynthesis	Ballabhgarh_Rural	0.0145447	0.0479121	0.093868	0.00663923	0.00674329	0.0133795	0.0105577	0.00738364	0.0111146	Ballabhgarh_Rural
Biosynthesis of Other Secondary Metabolites	Indole alkaloid biosynthesis	Ballabhgarh_Rural	0.0275511	0.0734697	0.0851766	0.000256371	0.000284291	0.000509703	0.000438091	0.000267438	0.000440749	Ballabhgarh_Rural
Carbohydrate Metabolism	Propanoate metabolism	Ballabhgarh_Rural	0.00217385	0.0147558	0.164943	0.582876	0.0887418	0.685309	0.108308	0.608187	0.104538	Ballabhgarh_Rural
Carbohydrate Metabolism	Butanoate metabolism	Ballabhgarh_Rural	0.00658222	0.0283542	0.155855	0.59191	0.115951	0.738394	0.157589	0.638777	0.158975	Ballabhgarh_Rural
Cell Motility	Bacterial motility proteins	Ballabhgarh_Rural	0.00318249	0.0178219	0.167478	0.296765	0.0854793	0.48935	0.254679	0.345995	0.153008	Ballabhgarh_Rural
Cell Motility	Bacterial chemotaxis	Ballabhgarh_Rural	0.0319108	0.0821611	0.125208	0.188114	0.043159	0.255644	0.0987676	0.208652	0.0694213	Ballabhgarh_Rural
Cell Motility	Flagellar assembly	Ballabhgarh_Rural	0.0303412	0.0790281	0.109141	0.091187	0.036525	0.161383	0.115159	0.112379	0.0762225	Ballabhgarh_Rural
Cellular Processes and Signaling	Electron transfer carriers	Ballabhgarh_Rural	3.34e-05	0.00186913	0.300264	0.014329	0.0106452	0.0354405	0.0190183	0.0185468	0.0096974	Ballabhgarh_Rural
Cellular Processes and Signaling	Inorganic ion transport and metabolism	Ballabhgarh_Rural	0.00316071	0.0181538	0.183747	0.157469	0.0236491	0.198257	0.0454564	0.169936	0.0355133	Ballabhgarh_Rural
Enzyme Families	Protein kinases	Ballabhgarh_Rural	0.000152353	0.00379189	0.251461	0.201673	0.0484209	0.280205	0.0653314	0.227574	0.0567603	Ballabhgarh_Rural
Folding, Sorting and Degradation	Ubiquitin system	Ballabhgarh_Rural	0.0302708	0.0797726	0.101701	0.000674112	0.000721152	0.00146344	0.00143918	0.000722891	0.000920303	Ballabhgarh_Rural
Infectious Diseases	Vibrio cholerae infection	Ballabhgarh_Rural	1.26e-07	2.83e-05	0.277183	0.000284551	0.000183952	0.00153746	0.00121578	0.000638583	0.000738965	Ballabhgarh_Rural
Infectious Diseases	Vibrio cholerae pathogenic cycle	Ballabhgarh_Rural	0.000444939	0.00766664	0.155781	0.0782885	0.0135796	0.10486	0.0346359	0.0828738	0.0287022	Ballabhgarh_Rural
Lipid Metabolism	alpha-Linolenic acid metabolism	Ballabhgarh_Rural	2.3e-05	0.00171734	0.234954	0.00404744	0.00333703	0.0114029	0.00733886	0.00549197	0.0059029	Ballabhgarh_Rural
Lipid Metabolism	Biosynthesis of unsaturated fatty acids	Ballabhgarh_Rural	0.000460569	0.00736911	0.214485	0.118662	0.0229444	0.157282	0.0394331	0.12509	0.0339578	Ballabhgarh_Rural
Lipid Metabolism	Fatty acid metabolism	Ballabhgarh_Rural	0.00117171	0.0114115	0.157328	0.293624	0.0870892	0.413208	0.135982	0.322262	0.132668	Ballabhgarh_Rural
Lipid Metabolism	Ether lipid metabolism	Ballabhgarh_Rural	0.00945582	0.038511	0.140849	0.00102949	0.000919862	0.00238047	0.00194615	0.00122457	0.0013637	Ballabhgarh_Rural
Lipid Metabolism	Synthesis and degradation of ketone bodies	Ballabhgarh_Rural	0.00611638	0.0279606	0.118698	0.040744	0.0173433	0.0596242	0.019663	0.0522423	0.0265146	Ballabhgarh_Rural
Lipid Metabolism	Fatty acid elongation in mitochondria	Ballabhgarh_Rural	0.00617228	0.0271096	0.108915	0.0027762	0.00273278	0.00563109	0.00410698	0.00313784	0.004199	Ballabhgarh_Rural
Lipid Metabolism	Linoleic acid metabolism	Ballabhgarh_Rural	0.0400448	0.099667	0.102626	0.0601469	0.02198	0.0836608	0.0311725	0.0711186	0.031987	Ballabhgarh_Rural
Membrane Transport	Secretion system	Ballabhgarh_Rural	6.28e-06	0.000703211	0.292353	0.989143	0.0893306	1.18905	0.175531	1.04054	0.112146	Ballabhgarh_Rural
Metabolism of Cofactors and Vitamins	Retinol metabolism	Ballabhgarh_Rural	0.00444926	0.0226508	0.154622	0.036384	0.0173603	0.0562564	0.0211486	0.0461173	0.018582	Ballabhgarh_Rural
Metabolism of Other Amino Acids	beta-Alanine metabolism	Ballabhgarh_Rural	0.0270733	0.0739563	0.112555	0.2396	0.0387825	0.285966	0.0803083	0.232994	0.075214	Ballabhgarh_Rural
Metabolism of Other Amino Acids	D-Arginine and D-ornithine metabolism	Ballabhgarh_Rural	0.0190166	0.0583523	0.0866412	0.000365147	0.000480566	0.00183771	0.00319983	0.000634825	0.00116347	Ballabhgarh_Rural
Metabolism of Terpenoids and Polyketides	Carotenoid biosynthesis	Ballabhgarh_Rural	0.00051878	0.00774712	0.207957	0.00150731	0.00122773	0.00392722	0.00285017	0.0017945	0.00187865	Ballabhgarh_Rural
Metabolism of Terpenoids and Polyketides	Geraniol degradation	Ballabhgarh_Rural	0.0009066	0.0101539	0.166476	0.0831778	0.0491813	0.156351	0.0864812	0.0913862	0.0833642	Ballabhgarh_Rural
Metabolism of Terpenoids and Polyketides	Limonene and pinene degradation	Ballabhgarh_Rural	0.00846673	0.0357839	0.134988	0.160146	0.0576652	0.234613	0.0979939	0.175928	0.0861377	Ballabhgarh_Rural
Signal Transduction	Two-component system	Ballabhgarh_Rural	0.000199924	0.00447829	0.242147	0.945471	0.132704	1.23508	0.275853	1.07587	0.179624	Ballabhgarh_Rural
Signaling Molecules and Interaction	Ion channels	Ballabhgarh_Rural	0.0149622	0.047879	0.0848991	0.0167354	0.0123966	0.0294426	0.0218393	0.0228327	0.0143886	Ballabhgarh_Rural
Xenobiotics Biodegradation and Metabolism	Metabolism of xenobiotics by cytochrome P450	Ballabhgarh_Rural	0.000947579	0.0101075	0.200892	0.038781	0.0190619	0.0652664	0.0251796	0.0499202	0.0207097	Ballabhgarh_Rural
Xenobiotics Biodegradation and Metabolism	Drug metabolism - cytochrome P450	Ballabhgarh_Rural	0.00120506	0.0112472	0.200369	0.0433074	0.0213421	0.0723203	0.0279674	0.053952	0.0228058	Ballabhgarh_Rural
Xenobiotics Biodegradation and Metabolism	Caprolactam degradation	Ballabhgarh_Rural	0.000335169	0.00625648	0.171565	0.0457364	0.0413897	0.105309	0.067065	0.053961	0.0662185	Ballabhgarh_Rural
Xenobiotics Biodegradation and Metabolism	Styrene degradation	Ballabhgarh_Rural	0.00163291	0.0126128	0.156971	0.0143463	0.00903257	0.0281679	0.0145318	0.0206017	0.0152852	Ballabhgarh_Rural
Xenobiotics Biodegradation and Metabolism	Atrazine degradation	Ballabhgarh_Rural	0.0107874	0.040273	0.138964	0.00771802	0.00564354	0.016256	0.0110757	0.0100188	0.00955497	Ballabhgarh_Rural
Xenobiotics Biodegradation and Metabolism	Benzoate degradation	Ballabhgarh_Rural	0.0141951	0.0474582	0.130796	0.261447	0.0681518	0.33427	0.082223	0.285862	0.0893262	Ballabhgarh_Rural
Xenobiotics Biodegradation and Metabolism	Fluorobenzoate degradation	Ballabhgarh_Rural	0.012065	0.0428978	0.113317	0.0105208	0.00985527	0.0213137	0.0158156	0.0118131	0.014922	Ballabhgarh_Rural
Xenobiotics Biodegradation and Metabolism	Chloroalkane and chloroalkene degradation	Ballabhgarh_Rural	0.0356523	0.0907513	0.109974	0.228105	0.0701645	0.288496	0.0661585	0.26158	0.07864	Ballabhgarh_Rural
Xenobiotics Biodegradation and Metabolism	Aminobenzoate degradation	Ballabhgarh_Rural	0.0270842	0.0730947	0.105248	0.186377	0.0539581	0.244723	0.0779564	0.206928	0.0809549	Ballabhgarh_Rural
Xenobiotics Biodegradation and Metabolism	Chlorocyclohexane and chlorobenzene degradation	Ballabhgarh_Rural	0.0196753	0.0595578	0.0978913	0.0215282	0.0202	0.0433844	0.0318329	0.0264136	0.0338155	Ballabhgarh_Rural
Xenobiotics Biodegradation and Metabolism	Dioxin degradation	Ballabhgarh_Rural	0.0211098	0.0622182	0.0957021	0.0923446	0.0301726	0.118794	0.0319785	0.10188	0.0417823	Ballabhgarh_Rural
Xenobiotics Biodegradation and Metabolism	Polycyclic aromatic hydrocarbon degradation	Ballabhgarh_Rural	0.0255304	0.0706026	0.0886082	0.175441	0.0275905	0.199287	0.0345255	0.183199	0.0354457	Ballabhgarh_Rural
